# Supplementary material for: Integrative analysis of RNA, translation, and protein levels reveals distinct regulatory variation across humans
Source: Genome Res. 2015 Nov;25(11):1610–21. doi: 10.1101/gr.193342.115 (PMC4617958; doi:10.1101/gr.193342.115)
Supplement: Supplemental Material [file supp_gr.193342.115_TableS5.xls]

## Sheet: uORF_summary
Transcripts with uORFs in reference genome	16935
Transcripts with changes to uORFs in any of the individuals	1311
Transcripts tested (Minor allele count in our sample >= 3)	901
Number of uORFs in reference genome	78248
AUG uORFs lost in any of the individuals	244
CUG uORFs lost in any of the individuals	1048
AUG uORFs gained in any of the individuals	304
CUG uORFs gained in any of the individuals	1165
Individual	uORF changes vs. reference	Population
NA10847	897	CEU
NA12878	450	CEU
NA12890	875	CEU
NA12891	444	CEU
NA12892	460	CEU
NA18489	1013	YRI
NA18499	1088	YRI
NA18501	1022	YRI
NA18502	1039	YRI
NA18504	1011	YRI
NA18505	958	YRI
NA18507	1033	YRI
NA18511	1078	YRI
NA18519	1033	YRI
NA18522	1106	YRI
NA18523	997	YRI
NA18526	913	CHB
NA18870	1088	YRI
NA18951	944	JPT
NA19098	1039	YRI
NA19099	1021	YRI
NA19137	956	YRI
NA19138	1038	YRI
NA19200	1009	YRI
NA19238	661	YRI
NA19239	698	YRI
NA19240	713	YRI

## Sheet: Association_results
Ensemble ID	Gene Symbol	Effect Size (Ribo)	Effect Size (RNA)	Pribo	FDRribo	PRNA	Pmixed	PYRI
ENST00000251642.3	DHX58	-0.940702	-0.808223	2.34376e-18	1.39454e-15	7.49248e-24	1.95798e-10	NA
ENST00000227135.2	SPA17	-0.795536	-0.809639	1.8151e-09	5.39991e-07	1.01463e-16	2.16509e-06	2.04537e-05
ENST00000368842.5	LHPP	0.494192	0.462911	8.60636e-06	0.00167329	1.77539e-06	0.000235725	5.61569e-05
ENST00000333762.4	H1FX	-0.60335	-0.360566	1.30967e-05	0.00167329	0.00145454	0.00026951	0.0161646
ENST00000340990.5	ADIPOR1	0.366584	0.0159874	1.40613e-05	0.00167329	0.45012	0.0022854	1.01627e-05
ENST00000377767.4	DIS3	-0.361739	-0.0164319	4.06677e-05	0.00403288	0.791793	0.000110742	0.000331293
ENST00000278319.5	ZNF215	0.57836	0.63234	0.000101069	0.00832246	7.53552e-10	0.000981518	3.57169e-05
ENST00000200453.5	PPP1R15A	-0.672712	0.152266	0.000115716	0.00832246	0.0437259	0.0163545	0.193643
ENST00000354981.2	KIF16B	0.419998	0.51381	0.000125886	0.00832246	5.22216e-09	0.00338227	0.0152389
ENST00000303204.4	PRELID1	0.426541	-0.162242	0.000142983	0.00850751	0.00525567	0.0151288	0.0241407
ENST00000263967.3	PIK3CA	0.562402	-0.140757	0.00019032	0.0091989	0.216112	0.00798031	0.000489488
ENST00000357997.5	ANKLE2	0.28387	0.0653127	0.000191389	0.0091989	0.167312	0.00404743	0.0700405
ENST00000446044.1	MAPKAPK3	0.627358	0.362117	0.000200984	0.0091989	0.0032084	0.0195648	0.00836714
ENST00000541640.1	PRKAB1	-0.500817	-0.548422	0.000233561	0.00992634	1.69502e-10	0.00388661	NA
ENST00000447431.2	SRRM1	-0.449527	-0.204067	0.000377079	0.0149575	0.19077	0.000737911	0.00213549
ENST00000376344.3	C9orf64	0.155414	0.109692	0.000406882	0.0151309	0.0066629	0.00664646	0.00198287
ENST00000241052.4	CAT	0.226093	-0.0534177	0.000525815	0.0184035	0.429466	0.0180911	NA
ENST00000395564.4	UPP1	0.598538	0.302668	0.000602161	0.0195891	0.0124023	0.00601538	0.0343307
ENST00000372086.3	TESK2	-0.559657	-0.345133	0.000629869	0.0195891	0.00471291	0.00454218	0.00716086
ENST00000304043.5	HINT1	0.222296	-0.0191974	0.000699545	0.0195891	0.646619	0.00474662	0.0626836
ENST00000443597.2	LRRC23	0.435374	0.112813	0.000705959	0.0195891	0.164083	0.00514565	NA
ENST00000323760.6	CDC25C	0.284449	0.107739	0.000724301	0.0195891	0.0734265	0.00728653	NA
ENST00000432641.2	ACN9	0.571891	0.145747	0.000987067	0.0250146	0.0287415	0.0245385	7.90098e-05
ENST00000519676.1	SLC25A30	0.3074	0.262666	0.00100899	0.0250146	0.000153787	0.00631836	0.0108062
ENST00000374940.3	HLA-DQA2	1.41256	1.0584	0.00124348	0.0295948	1.39671e-06	0.0117183	0.000369018
ENST00000305560.6	SPATA5L1	0.137435	0.0376307	0.00133903	0.0306432	0.340629	0.00501279	0.0818574
ENST00000326764.5	LENG8	-0.249001	0.0910955	0.00183492	0.0377365	0.0799952	0.0124343	NA
ENST00000376588.3	PSAT1	0.299897	0.0716162	0.00185604	0.0377365	0.391243	0.0189378	NA
ENST00000352397.5	CYB5R3	-0.452893	0.0384323	0.00190532	0.0377365	0.758716	0.0284658	0.00486116
ENST00000528880.2	HCAR3	1.48086	0.996893	0.00191162	0.0377365	0.0012753	0.0172008	0.0336728
ENST00000396679.1	CENPK	0.461614	0.317643	0.0019661	0.0377365	0.0578926	0.00941128	1.63526e-08
ENST00000221770.3	POP4	0.519199	0.197285	0.00261149	0.0471724	0.0289231	0.0139134	1.84054e-07
ENST00000357037.5	PTRF	1.12899	1.05318	0.00261629	0.0471724	0.000402148	0.0985895	0.410544
ENST00000377658.4	KLHL21	0.452601	0.0937157	0.00310077	0.0542634	0.531249	0.00570068	0.418555
ENST00000216121.7	NIPSNAP1	-0.397894	-0.433986	0.00334025	0.0567842	0.00242915	0.0357413	0.0219267
ENST00000523950.1	VEGFA	-1.14477	-0.257647	0.00344803	0.0569883	0.496777	0.0177663	0.0241455
ENST00000302851.3	ZNF561	-0.153648	-0.153527	0.00464597	0.0705314	3.25419e-05	0.00634792	NA
ENST00000340096.6	OFD1	0.451409	0.131159	0.00466467	0.0705314	0.2018	0.105596	0.73374
ENST00000282292.4	ZNF773	0.344074	-0.0731508	0.00469103	0.0705314	0.26684	0.015749	0.00600774
ENST00000379953.1	LY86	0.375034	0.207789	0.00474161	0.0705314	0.0759483	0.0257278	0.0361966
ENST00000502213.2	TLR1	0.416152	0.455547	0.00583546	0.0846853	4.79562e-06	0.0295524	NA
ENST00000376652.4	ENTPD6	0.30934	-0.0106728	0.00609204	0.08485	0.867471	0.0139952	0.0172166
ENST00000336233.5	LIPA	-0.25885	-0.195987	0.00613202	0.08485	0.00711845	0.0220881	0.171237
ENST00000552695.1	FICD	0.496302	-0.131623	0.00642212	0.0863386	0.195811	0.192869	0.0087295
ENST00000357765.2	UNC50	-0.640894	-0.240201	0.00652981	0.0863386	0.0736829	0.0328144	NA
ENST00000338130.2	NQO2	0.462809	0.21766	0.00667824	0.0863816	0.0418077	0.0389898	0.0200061
ENST00000240651.9	PYROXD1	-0.151992	-0.211102	0.0068374	0.0865586	0.000102377	0.0270922	0.00176582
ENST00000409155.3	ALAD	0.251127	0.204271	0.00728753	0.090335	2.05615e-05	0.0263399	0.0177125
ENST00000513973.1	PGM3	-0.520877	-0.0732359	0.00764936	0.0928851	0.524262	0.0269118	0.0467972
ENST00000394485.4	MT1X	-1.246	0.174642	0.0078458	0.093365	0.476558	0.0695755	0.0153502
ENST00000409682.3	PSMD14	0.0967479	-0.165562	0.00809723	0.0944677	0.00235006	0.0312121	NA
ENST00000306726.2	PTPN9	0.191711	0.104745	0.00872905	0.0998805	0.0217678	0.0466905	0.0480241
ENST00000379660.4	SLC35B3	0.258178	-0.33665	0.00922424	0.103555	0.000987414	0.0137216	0.0334976
ENST00000400345.3	NEDD4L	-1.11969	-1.07248	0.00993458	0.109464	0.00164848	0.0395656	NA
ENST00000298288.6	LRR1	0.193795	-0.0610792	0.0109853	0.118841	0.211255	0.0827296	NA
ENST00000380523.4	GEMIN8	-0.172542	-0.166173	0.0114831	0.120427	0.0173314	0.0634241	0.0426335
ENST00000334464.5	PDZD8	0.336812	0.0558583	0.0116474	0.120427	0.498533	0.0255799	0.221341
ENST00000375147.3	NCBP1	-0.29246	0.153785	0.0117391	0.120427	0.0877103	0.0964995	0.00135849
ENST00000403892.3	TST	0.338188	0.852256	0.0123116	0.122215	5.23855e-11	0.00732468	0.0368282
ENST00000437150.2	GCA	0.116041	-0.0584125	0.0123242	0.122215	0.466639	0.0361384	0.0468412
ENST00000503676.1	SPOP	0.178542	-0.0373731	0.0126743	0.123626	0.553499	0.020868	0.04324
ENST00000419414.2	PHC2	0.230118	0.0576136	0.0137781	0.132225	0.263057	0.0233775	0.035986
ENST00000229238.3	MRPL51	0.225249	-0.135827	0.0141514	0.133652	0.0187423	0.0291329	NA
ENST00000227756.4	GALNTL4	0.57594	0.335863	0.0144883	0.134696	0.090422	0.0710982	0.0192752
ENST00000394258.2	RCCD1	0.203166	0.17921	0.0155098	0.139585	0.00108363	0.0506597	0.0499989
ENST00000285599.3	MAN2B2	-0.520383	-0.168532	0.0156049	0.139585	0.473831	0.0741897	0.0763046
ENST00000282308.3	ZNF256	-0.187912	-0.0517386	0.015718	0.139585	0.353898	0.0291119	0.269203
ENST00000392171.1	ZFP82	-0.337316	-0.246145	0.0166714	0.143776	0.0515962	0.0388925	0.0309212
ENST00000278935.3	CEP164	-0.331413	0.125386	0.0167859	0.143776	0.0666707	0.0165518	0.0352197
ENST00000556842.1	KHNYN	0.167593	0.132184	0.0169148	0.143776	8.71882e-05	0.0593633	0.939654
ENST00000446217.1	NLRP7	-1.89694	-1.68992	0.0173993	0.145547	0.00120906	0.162918	0.150207
ENST00000376268.1	HNRNPK	-0.0947906	-0.0240653	0.0176125	0.145547	0.332147	0.0213614	0.011804
ENST00000298767.4	WAPAL	0.0774711	0.00640699	0.0186555	0.152055	0.773858	0.0220798	0.619571
ENST00000233084.3	DDX1	0.109573	0.223178	0.0197505	0.158063	0.0150204	0.100618	NA
ENST00000229266.3	CHPT1	1.06857	0.400722	0.0199239	0.158063	0.114481	0.0500289	0.0917631
ENST00000313285.8	TRIP10	-0.257034	0.0260985	0.0206832	0.161476	0.78595	0.151622	0.049805
ENST00000409645.1	MGAT5	0.576184	0.484735	0.0208969	0.161476	0.0325044	0.0243587	0.0192733
ENST00000406462.1	GPSM2	0.469857	0.0358419	0.0214344	0.162034	0.758514	0.0279558	0.0566207
ENST00000375826.3	AGMAT	0.239626	0.0334945	0.0218682	0.162034	0.658165	0.0606938	0.170618
ENST00000294973.6	HAAO	0.19257	0.0916256	0.0218715	0.162034	0.211261	0.0930249	NA
ENST00000331483.4	P4HB	-0.25806	-0.145378	0.0220585	0.162034	0.000850664	0.0951554	0.0287568
ENST00000260129.5	TGS1	0.0843254	-0.00510356	0.0234489	0.170147	0.856495	0.0603079	NA
ENST00000301284.4	HDGFRP2	-0.11185	0.12398	0.0240051	0.172085	0.00171808	0.0588877	0.00122424
ENST00000334696.6	ENTPD5	-0.456294	-0.127192	0.0248543	0.176051	0.104191	0.0287108	NA
ENST00000328649.6	CIB1	0.182767	0.0205922	0.0255761	0.177632	0.754854	0.0664562	0.0761318
ENST00000353411.5	SKP1	-0.134392	-0.2861	0.0259467	0.177632	8.91501e-06	0.0517743	0.0566519
ENST00000368194.3	ARHGEF11	0.441189	0.107089	0.025973	0.177632	0.440838	0.040444	0.00198029
ENST00000248564.4	GNG11	-0.571063	-0.444095	0.0271019	0.183246	0.113764	0.0866191	0.0332844
ENST00000430026.2	IL12RB1	-0.220965	-0.12086	0.0277555	0.185557	0.142115	0.0572663	0.615249
ENST00000303221.5	EMB	0.303044	0.192542	0.0283993	0.187751	0.116526	0.239685	0.0596214
ENST00000380729.3	GTF2H2C	0.360882	-0.378738	0.0288234	0.188461	0.00134759	0.0570286	0.665289
ENST00000409031.1	SMPD4	0.128028	-0.0685992	0.0299531	0.19253	0.237829	0.0493716	0.566453
ENST00000273963.5	KLHL8	0.161356	-0.0522814	0.0300929	0.19253	0.528808	0.139403	0.278172
ENST00000457749.2	ZNF28	-0.561516	0.014981	0.0304188	0.192544	0.887362	0.270242	0.150104
ENST00000261879.5	APH1B	-0.37156	0.0172277	0.0310577	0.194519	0.880658	0.0461429	0.0399772
ENST00000287706.3	NTAN1	0.576985	0.0196704	0.031628	0.19563	0.78993	0.0695514	0.0698359
ENST00000291439.3	AP1M1	-0.142692	0.139649	0.0318927	0.19563	0.0306574	0.0624208	0.0615305
ENST00000297151.4	SLU7	0.121511	0.142373	0.0336079	0.204048	0.000812684	0.0408553	0.0593154
ENST00000367066.3	TAGAP	0.506577	0.32124	0.0340113	0.204412	0.0527248	0.0918625	0.107177
ENST00000394309.3	ASNS	0.193502	0.1709	0.0348614	0.207425	0.100596	0.0986662	0.0401547
ENST00000393587.4	SLC10A3	0.22049	0.00372276	0.0354723	0.208971	0.933606	0.0637468	0.399644
ENST00000295628.3	LRRC58	0.410484	0.65861	0.0359417	0.20966	3.94406e-05	0.0768443	0.0785698
ENST00000336418.4	AP3S2	-0.287276	-0.126919	0.0372422	0.215137	0.0394068	0.046716	0.0298614
ENST00000298307.5	KLHDC2	0.25979	-0.138936	0.0385318	0.220446	0.0307636	0.137939	0.000400774
ENST00000392870.2	GRK5	0.455893	-0.0765214	0.0404608	0.229278	0.663714	0.197244	0.0248608
ENST00000296220.5	OSBPL11	0.157749	0.0333115	0.0424761	0.238399	0.625565	0.274264	0.0936835
ENST00000333610.3	TTC32	0.48792	0.17569	0.0432466	0.238399	0.262499	0.133977	NA
ENST00000409735.4	PLD3	-0.137124	-0.197057	0.0432724	0.238399	0.000105154	0.113126	0.196339
ENST00000381322.1	CLOCK	0.153134	0.0257739	0.0450569	0.245305	0.570642	0.0868041	0.467031
ENST00000202831.3	SLC24A6	0.587554	-0.0328978	0.0453504	0.245305	0.828925	0.11636	0.0846265
ENST00000328086.7	ZKSCAN2	0.115713	0.152054	0.046834	0.249827	0.0179313	0.357912	0.479496
ENST00000381401.5	SLC25A6	-0.146063	-0.0127431	0.047385	0.249827	0.708694	0.0987699	0.00418526
ENST00000238508.3	SERPINB10	0.538279	0.657065	0.0474462	0.249827	0.00101365	0.29041	0.13427
ENST00000457054.2	PDCD6IP	-0.0853275	-0.0590958	0.0489551	0.255511	0.00948055	0.133523	NA
ENST00000283628.5	UBP1	0.180932	0.224783	0.0501819	0.259637	5.05644e-06	0.121279	0.434218
ENST00000283713.6	VILL	-0.409426	-0.0954502	0.0510328	0.261763	0.226188	0.0559378	0.255281
ENST00000274364.6	IQGAP2	-0.172597	-0.14731	0.0541625	0.275442	0.0653285	0.256813	0.193506
ENST00000542267.1	FBXL17	0.226076	0.0135923	0.0550118	0.27739	0.884105	0.0900158	0.00528297
ENST00000356537.4	CCDC25	-0.184801	-0.321315	0.0556766	0.278383	0.00134228	0.0758094	0.108469
ENST00000367854.3	RCSD1	-0.267989	-0.0720618	0.0601259	0.295879	0.509804	0.131989	NA
ENST00000253928.9	FLYWCH1	0.137912	-0.0644307	0.060389	0.295879	0.274326	0.0360891	0.0958689
ENST00000317746.2	UGT2B17	0.587155	0.45529	0.0606677	0.295879	0.0844628	0.0598443	0.27707
ENST00000380289.2	GRPR	1.12282	1.681	0.0619816	0.297391	0.00130566	0.747926	0.225542
ENST00000258886.8	IREB2	-0.0915456	0.0198456	0.0620557	0.297391	0.729589	0.0948445	0.644574
ENST00000270142.6	SOD1	-0.206923	-0.0772288	0.0630239	0.297391	0.380275	0.100496	0.0247681
ENST00000454775.1	USP37	0.103503	-0.0569603	0.063253	0.297391	0.342579	0.0887981	NA
ENST00000374943.4	HLA-DQB1	-0.32915	-0.234153	0.0634768	0.297391	0.055862	0.0498636	0.00252539
ENST00000533050.1	FAM118B	-0.146929	-0.191348	0.0653277	0.303672	0.0209237	0.125918	0.895159
ENST00000395787.3	APIP	-0.136878	-0.162448	0.0659746	0.304301	0.0106469	0.118533	0.360342
ENST00000397292.3	PLAA	0.111453	0.0673839	0.0665547	0.304616	0.259734	0.131053	0.0742383
ENST00000255641.8	CSNK1G2	-0.442224	-0.124558	0.0674639	0.30642	0.343147	0.148182	0.0451769
ENST00000552361.1	RPS26	-0.134855	-0.55651	0.0685449	0.308971	6.01738e-20	0.246509	0.0548855
ENST00000262948.5	MAP2K2	0.220906	0.0810787	0.0711509	0.318307	0.432175	0.0925763	0.155052
ENST00000231198.7	THG1L	0.13712	-0.000254504	0.0725609	0.318494	0.993936	0.200627	0.00457914
ENST00000250076.3	ZNF232	0.198308	-0.0355383	0.0726738	0.318494	0.663109	0.0882062	0.197477
ENST00000261556.6	C14orf101	-0.586511	0.217267	0.07354	0.318494	0.0198366	0.152334	NA
ENST00000297431.4	ORC5	0.101401	-0.0329271	0.0740862	0.318494	0.523842	0.19128	0.104032
ENST00000227880.3	SLC15A3	-0.413638	-0.113988	0.0742561	0.318494	0.554985	0.146485	0.173296
ENST00000402924.1	BLVRA	-0.241698	-0.0679769	0.0744044	0.318494	0.579723	0.146268	0.217133
ENST00000357637.5	PIGN	0.24465	0.262791	0.0765547	0.325358	0.0120343	0.219207	0.25499
ENST00000292530.6	ZNF333	-0.170201	0.0687015	0.0782084	0.326821	0.0896745	0.11743	0.289806
ENST00000553377.1	NDUFB1	-0.319479	0.0227352	0.0783082	0.326821	0.797997	0.269628	0.475873
ENST00000308696.6	PSMD1	0.114952	-0.0689036	0.0785468	0.326821	0.378869	0.189953	0.0365842
ENST00000343823.5	ASH2L	-0.230256	-0.0254228	0.0791571	0.327073	0.795435	0.0992777	0.264455
ENST00000246554.3	COX6B1	-0.133094	0.127278	0.0809085	0.332004	0.0362691	0.0934717	0.116681
ENST00000416858.2	SLC25A19	0.124792	-0.20158	0.0830614	0.338504	0.0012982	0.17372	NA
ENST00000324266.5	TRAPPC12	-0.0853249	-0.000956387	0.0844924	0.340736	0.982936	0.184435	0.162028
ENST00000354371.2	COPS8	0.168176	0.121116	0.0850618	0.340736	0.0378774	0.155586	0.310373
ENST00000392288.2	ZNF493	0.433774	0.061919	0.0858696	0.340736	0.538564	0.111354	NA
ENST00000381668.5	ATP8A1	0.310849	0.122834	0.0858998	0.340736	0.551442	0.137512	0.25163
ENST00000272797.4	KLHL23	0.346226	0.287859	0.087584	0.345116	0.17562	0.201926	0.204294
ENST00000550765.1	FKBP11	0.236883	0.034925	0.0893021	0.349151	0.807259	0.0654968	NA
ENST00000246151.4	PITHD1	-0.206092	-0.114356	0.0897817	0.349151	0.243908	0.143408	0.1536
ENST00000361731.3	SFT2D1	-0.140036	-0.0995535	0.0920484	0.353792	0.0482352	0.489962	NA
ENST00000370567.1	ODF2L	-0.285259	-0.0931075	0.0921644	0.353792	0.614017	0.177509	0.0946712
ENST00000301776.5	ASRGL1	-0.730241	-0.946737	0.0931077	0.355122	0.00971341	0.316091	0.0663031
ENST00000378387.3	ARHGEF39	0.366162	-0.218735	0.0948348	0.35854	0.0894233	0.0993846	0.103285
ENST00000309683.6	ZNF680	0.163112	0.0814632	0.095209	0.35854	0.260612	0.208851	0.986806
ENST00000348513.6	SMARCE1	-0.221345	-0.0279207	0.097045	0.362521	0.615578	0.268634	0.00249296
ENST00000296511.5	ANXA5	0.242378	-0.2121	0.0974847	0.362521	0.04978	0.312459	0.174269
ENST00000343938.4	GLTPD1	0.364203	-0.0390983	0.0991936	0.366585	0.737059	0.118054	0.20756
ENST00000332884.6	CYP2U1	0.389326	0.137693	0.100057	0.36669	0.174791	0.16795	0.697258
ENST00000266025.3	TMEM115	-0.135119	-0.0576468	0.100454	0.36669	0.22706	0.222695	0.175826
ENST00000397050.2	ZNF41	-0.122744	-0.0298191	0.10175	0.368839	0.560506	0.107282	0.561611
ENST00000449470.2	RPL9	-0.321233	0.219956	0.102283	0.368839	0.0187755	0.0843231	NA
ENST00000256015.3	BTG1	0.11364	-0.106667	0.103649	0.371168	0.0806106	0.165269	0.0616605
ENST00000418100.1	ZNF724P	-0.185074	-0.118424	0.104177	0.371168	0.0855116	0.109717	0.245132
ENST00000372114.3	TP53RK	0.131146	-0.103236	0.105437	0.373424	0.242832	0.318608	0.196053
ENST00000350028.4	SAMM50	0.639824	-0.223271	0.106727	0.3739	0.00387341	0.185602	0.533557
ENST00000376004.4	KDELC1	0.256575	0.204539	0.107351	0.3739	0.118945	0.258719	0.147254
ENST00000299045.3	TCP11L2	0.540585	0.291081	0.107457	0.3739	0.186118	0.259336	0.112033
ENST00000510080.1	PAIP2	0.313534	0.0992523	0.110771	0.38319	0.263169	0.181287	0.159802
ENST00000503752.1	CCDC111	-0.322421	-0.772881	0.112011	0.38524	8.18233e-07	0.205165	0.0992029
ENST00000247194.4	L3HYPDH	0.447512	0.193607	0.113237	0.38722	0.361459	0.275449	0.0807549
ENST00000258301.5	STX6	0.175856	0.2169	0.115108	0.390518	0.0534724	0.149754	0.208816
ENST00000300737.4	STIM1	-0.102172	-0.0214235	0.115515	0.390518	0.670366	0.344325	0.216117
ENST00000358171.3	SERPINH1	-0.375947	0.179206	0.118978	0.399954	0.439217	0.305731	0.0809451
ENST00000268182.5	IQGAP1	-0.141197	0.0750746	0.121152	0.401702	0.0530199	0.337973	0.263841
ENST00000378204.2	EXT1	-0.319336	-0.306603	0.1215	0.401702	0.0492904	0.163119	0.32929
ENST00000458549.2	TMEM64	0.161294	0.0404252	0.121523	0.401702	0.469724	0.12709	0.672454
ENST00000354552.3	FILIP1L	0.608636	0.0853403	0.124671	0.409831	0.771777	0.191073	0.0423284
ENST00000380445.3	VPS16	0.246843	0.112161	0.125799	0.411267	0.290714	0.195587	NA
ENST00000000412.3	M6PR	0.291894	0.117007	0.127784	0.415473	0.372259	0.324522	0.354947
ENST00000555993.2	MAP3K9	-0.145786	0.063419	0.129945	0.420201	0.366516	0.231791	0.26397
ENST00000560371.1	TRAF3	0.170114	0.0385152	0.130696	0.420346	0.615147	0.174524	0.640695
ENST00000329548.4	MFSD5	0.0665143	-0.103395	0.131777	0.421544	0.00353901	0.153276	0.382663
ENST00000395878.3	UBFD1	0.227949	0.21066	0.133337	0.42375	0.105977	0.201644	0.285898
ENST00000398153.1	HDDC2	-0.311972	-0.400424	0.133891	0.42375	0.003006	0.0533181	0.402568
ENST00000428670.3	ATP2B1	0.0564859	-0.0194499	0.135433	0.426362	0.600542	0.231332	0.148374
ENST00000462284.1	MDM2	-0.114067	-0.130156	0.13617	0.426427	0.0621578	0.242884	0.616367
ENST00000325103.6	HPS1	-0.223136	-0.0042164	0.138044	0.430033	0.932566	0.175625	0.906818
ENST00000328908.5	CDYL	-0.0918444	-0.0322362	0.141849	0.439584	0.532401	0.106126	0.285572
ENST00000369305.1	DCLRE1A	-0.106116	0.0111669	0.148094	0.455752	0.76692	0.274973	0.0779079
ENST00000278505.4	ENDOD1	0.211794	0.268154	0.148598	0.455752	0.0641428	0.0571549	0.0983341
ENST00000336934.4	STARD13	-0.259759	-0.185292	0.150971	0.460654	0.440074	0.405293	0.266173
ENST00000337414.4	ARHGAP6	0.440455	0.33529	0.154811	0.466449	0.0982068	0.518606	0.634907
ENST00000407823.3	SMEK2	0.0869518	-0.0366156	0.154825	0.466449	0.499774	0.160318	0.207889
ENST00000308742.4	ALG10B	-0.089103	-0.00652845	0.156655	0.466449	0.878037	0.155726	0.265938
ENST00000261439.4	TBC1D1	-0.133492	-0.322874	0.157729	0.466449	0.0313366	0.469886	0.107006
ENST00000287322.4	BAG4	-0.122557	-0.0124827	0.157925	0.466449	0.848464	0.161436	0.0697755
ENST00000258418.5	CAB39	0.233121	-0.00836464	0.158077	0.466449	0.952607	0.255581	0.0539746
ENST00000263440.4	ALG6	0.167766	-0.107838	0.159008	0.466449	0.158906	0.398927	0.165737
ENST00000215980.5	CENPM	0.0775673	-0.16951	0.159141	0.466449	0.00210923	0.192166	0.65072
ENST00000229563.5	TMEM14C	0.150782	0.275573	0.159991	0.46664	9.71363e-06	0.193309	0.755224
ENST00000311052.5	CARHSP1	0.30082	0.17334	0.161577	0.468967	0.254978	0.183369	0.350759
ENST00000300141.6	DPP8	-0.112736	0.00264089	0.164381	0.469467	0.963833	0.196761	0.460509
ENST00000328599.3	TRMT12	-0.225028	0.111384	0.165142	0.469467	0.195285	0.398386	0.0194874
ENST00000305866.5	CCDC132	0.130447	-0.0554304	0.165185	0.469467	0.597475	0.172114	0.433746
ENST00000227868.4	PDHX	0.0930576	0.0146061	0.165624	0.469467	0.727392	0.278596	0.156896
ENST00000409789.1	CNPPD1	-0.108976	-0.151624	0.165694	0.469467	0.00109718	0.399751	0.261404
ENST00000338399.4	CDK5RAP3	0.163917	0.126299	0.170534	0.480891	0.101599	0.324398	NA
ENST00000343958.4	FGD6	-0.178841	0.0053962	0.172146	0.483146	0.964109	0.308234	0.251638
ENST00000285071.4	FLCN	-0.188058	0.0451531	0.174325	0.485151	0.673582	0.335645	0.348489
ENST00000441448.2	RPF2	0.154065	-0.156843	0.174491	0.485151	0.240265	0.17989	0.185418
ENST00000265827.3	ZNF800	-0.128814	-0.0106282	0.176445	0.488303	0.867446	0.238559	0.186593
ENST00000405333.1	ODC1	0.138459	-0.0545089	0.180619	0.49754	0.14446	0.138243	NA
ENST00000216039.5	JOSD1	0.210171	-0.0413322	0.18181	0.498511	0.563963	0.160528	0.230623
ENST00000300853.3	ERCC1	0.142843	0.00234762	0.184999	0.504929	0.974723	0.200485	0.264685
ENST00000245407.3	SLC22A5	0.35182	0.434562	0.19038	0.515069	0.0373126	0.3376	NA
ENST00000330459.3	KPNA2	-0.0910433	-0.119455	0.191035	0.515069	0.0129187	0.249622	0.573121
ENST00000245903.3	CD70	0.213267	0.319967	0.192495	0.515069	0.00343249	0.218004	0.596665
ENST00000307768.4	JAGN1	-0.0871798	0.0310985	0.192778	0.515069	0.333953	0.198067	0.499295
ENST00000396330.2	SNX16	-0.283576	-0.170192	0.193234	0.515069	0.173435	0.13117	0.00566044
ENST00000316724.5	BIN1	0.483581	0.88521	0.193908	0.515069	0.0480493	0.306282	0.225402
ENST00000395879.1	COA1	-0.236324	0.0827509	0.195753	0.517659	0.414155	0.335337	NA
ENST00000258416.3	EIF4E2	-0.166246	-0.0544666	0.196886	0.51835	0.179744	0.189256	0.381414
ENST00000261845.5	MAPK6	0.202257	0.107383	0.202508	0.52913	0.329271	0.119662	0.0663417
ENST00000266087.7	FBXO7	0.0596893	-0.134069	0.202759	0.52913	2.92685e-07	0.353334	NA
ENST00000396591.3	SLC30A5	0.0825338	-0.102644	0.204864	0.531392	0.0375977	0.354909	0.967851
ENST00000202816.1	ESF1	0.0717474	-0.131105	0.206137	0.531392	0.0727962	0.173031	0.403109
ENST00000332556.4	LAMP1	-0.113359	0.32249	0.206305	0.531392	2.32354e-05	0.519556	0.690009
ENST00000358296.6	ZNF100	-0.35231	-0.0414545	0.209237	0.536621	0.790902	0.226262	0.405085
ENST00000379607.5	EIF1AX	0.233557	-0.0271205	0.211164	0.537396	0.832003	0.242681	0.130081
ENST00000444129.2	RECQL	-0.0628518	0.0624754	0.211945	0.537396	0.179074	0.346009	0.232718
ENST00000265295.4	SPDL1	-0.208294	-0.0654092	0.212406	0.537396	0.499542	0.428239	0.0723358
ENST00000373451.4	FTSJD2	-0.0748486	0.00451907	0.214528	0.537396	0.918286	0.223104	0.219657
ENST00000402538.3	RASGRP3	0.195168	0.0589425	0.215004	0.537396	0.666288	0.690658	0.180362
ENST00000402157.2	TRIM66	-0.25593	-0.180424	0.215185	0.537396	0.0248776	0.3206	0.875797
ENST00000409465.1	STAT1	0.114035	0.183345	0.215862	0.537396	0.0103627	0.325464	0.058107
ENST00000219611.2	SOLH	0.303579	0.582418	0.218617	0.541989	0.00651477	0.223724	0.25799
ENST00000254301.9	LGALS3	0.275596	0.224398	0.221045	0.544652	0.118731	0.69797	0.129486
ENST00000418105.1	ICAM2	0.108087	0.13365	0.221522	0.544652	0.0278221	0.297139	0.365523
ENST00000368576.3	ZUFSP	-0.138825	-0.0637408	0.224048	0.546333	0.475506	0.229113	0.279809
ENST00000239944.2	SERP1	-0.0768456	-0.230597	0.224383	0.546333	0.0026093	0.195127	0.4255
ENST00000252102.4	NDUFA2	-0.0616941	-0.073569	0.224961	0.546333	0.145518	0.310335	0.490532
ENST00000423627.1	ZNF107	0.129799	0.144452	0.225935	0.546468	0.0684339	0.237839	0.0739868
ENST00000329565.5	SNN	0.391097	0.205055	0.229401	0.552607	0.119422	0.139112	0.306043
ENST00000319555.2	ZFPM1	0.196812	-0.0542212	0.233451	0.557107	0.685448	0.270114	0.492006
ENST00000217456.2	APMAP	-0.104523	-0.0694575	0.234216	0.557107	0.36088	0.351022	0.178906
ENST00000281701.6	NVL	0.0553922	0.00439781	0.235226	0.557107	0.881584	0.229633	0.309477
ENST00000452236.2	SCAND3	-0.384606	-0.321321	0.235347	0.557107	0.0490248	0.455215	0.407015
ENST00000215567.5	TECR	0.218643	-0.182706	0.235951	0.557107	0.0967336	0.234871	0.566655
ENST00000257245.4	TIMM10	-0.272794	-0.0946302	0.239163	0.560873	0.418737	0.399571	0.266179
ENST00000393860.3	RAB5C	0.142229	0.00234703	0.239432	0.560873	0.984035	0.284047	0.310285
ENST00000354619.5	ERO1LB	-0.10924	-0.102515	0.242574	0.564229	0.0797115	0.782409	NA
ENST00000265965.5	SERGEF	-0.130659	0.0039258	0.242761	0.564229	0.951203	0.247679	0.70066
ENST00000537460.1	RAP1B	0.124758	-0.00518873	0.24504	0.567311	0.901317	0.30036	0.949134
ENST00000316495.3	ZFAND2A	-0.199382	-0.21635	0.249724	0.575396	0.00390643	0.214956	0.0632947
ENST00000335999.6	NCKAP5L	-0.279086	-0.493923	0.250467	0.575396	0.00208154	0.455287	0.368701
ENST00000299218.5	CAND1	0.142749	0.00800644	0.25331	0.577691	0.934526	0.197558	0.407122
ENST00000304718.4	GGNBP2	0.104035	0.124114	0.253831	0.577691	0.306431	0.342454	NA
ENST00000256001.8	ACTR3B	-0.150342	-0.226988	0.256254	0.577691	0.0185669	0.585673	0.320541
ENST00000317905.5	RECQL5	-0.2419	0.0483221	0.256323	0.577691	0.67403	0.184191	0.1594
ENST00000484800.1	MCM10	0.13789	-0.0344594	0.258807	0.577691	0.821368	0.405977	0.419662
ENST00000322536.3	DDX10	-0.0758814	0.0430498	0.259815	0.577691	0.328344	0.265623	0.309674
ENST00000246024.2	TMX4	0.114461	0.207962	0.260148	0.577691	0.00556248	0.660684	0.528631
ENST00000535237.1	GOPC	-0.0532305	-0.025989	0.26048	0.577691	0.409835	0.332344	0.291264
ENST00000566339.1	SPSB3	0.136437	-0.0338765	0.261144	0.577691	0.698792	0.317552	0.357854
ENST00000381501.3	TEC	0.15072	-0.0450608	0.262038	0.577691	0.823303	0.373512	0.292755
ENST00000280326.4	CCT5	-0.0971242	0.0908027	0.262146	0.577691	0.0139889	0.634455	0.499435
ENST00000368847.4	KIAA1919	0.247987	0.140989	0.263587	0.578725	0.340259	0.241824	0.353527
ENST00000308027.6	SLC16A13	-0.105466	0.210805	0.268318	0.586945	0.00112961	0.273023	0.648116
ENST00000358912.4	PELI1	0.0628333	-0.030223	0.269825	0.587501	0.475646	0.436069	NA
ENST00000396625.3	COL4A4	-0.354568	-0.457047	0.270547	0.587501	0.11136	0.423085	0.544566
ENST00000527673.1	RPS25	-0.196553	-0.0428727	0.274067	0.592982	0.440776	0.387664	0.24186
ENST00000458035.1	ZNF845	-0.197992	-0.119498	0.275973	0.594211	0.261336	0.299749	0.538996
ENST00000269195.5	GALNT1	-0.158387	0.137175	0.27747	0.594211	0.1089	0.699527	0.81728
ENST00000526627.1	SMIM3	0.402622	0.17012	0.278048	0.594211	0.398736	0.393913	0.512445
ENST00000369130.3	VPS45	-0.104633	-0.227104	0.27863	0.594211	0.0142841	0.102988	0.159967
ENST00000397761.2	PDLIM2	0.316126	0.187564	0.28222	0.599717	0.282457	0.476288	0.406586
ENST00000302291.4	LUZP1	0.0864525	-0.00472927	0.289013	0.609702	0.964731	0.326956	0.031616
ENST00000417069.2	ENTPD4	0.253125	-0.262577	0.290862	0.609702	0.0804431	0.331812	0.183738
ENST00000338134.3	KPTN	-0.242152	0.403519	0.292716	0.609702	0.00445496	0.620448	0.181091
ENST00000299886.4	COG1	0.054128	0.0605087	0.293366	0.609702	0.0820517	0.749583	0.445916
ENST00000245157.5	BBS2	-0.128725	-0.00607031	0.294195	0.609702	0.959283	0.28253	0.783385
ENST00000215587.7	POLR2E	-0.163299	-0.0639226	0.294996	0.609702	0.416463	0.343297	NA
ENST00000260379.6	RPLP1	-0.108679	-0.0964514	0.295476	0.609702	0.17922	0.299947	0.242154
ENST00000535741.1	LRBA	-0.207522	0.311665	0.295552	0.609702	0.0298898	0.250845	0.425588
ENST00000016171.5	COX15	-0.0743371	-0.0898719	0.296429	0.609702	0.131831	0.421008	0.264875
ENST00000215570.3	TIMM13	0.0858495	0.0308227	0.29854	0.609702	0.525187	0.302985	0.300506
ENST00000466681.1	MALSU1	-0.105123	-0.257901	0.299622	0.609702	0.00184089	0.253808	0.241068
ENST00000357081.3	AGTPBP1	0.0453885	-0.118116	0.300266	0.609702	0.0318041	0.523281	0.260191
ENST00000302035.6	SLAMF1	-0.173425	0.0681919	0.301373	0.609702	0.667306	0.495105	0.768031
ENST00000314134.3	SLC35C1	-0.158611	-0.0899982	0.302154	0.609702	0.230528	0.306568	0.782809
ENST00000368623.3	SLC39A1	0.081901	0.0269933	0.302289	0.609702	0.619363	0.401375	0.293025
ENST00000316963.3	LYPLA1	-0.0836154	-0.0865083	0.308363	0.61967	0.0697838	0.434969	0.0147462
ENST00000245615.1	MBOAT7	-0.101007	0.0204605	0.309314	0.61967	0.81032	0.795796	0.0684193
ENST00000369702.4	DDX20	-0.127207	-0.0216282	0.310411	0.619779	0.785251	0.384801	0.340377
ENST00000368090.2	PIGM	0.15599	-0.0722545	0.315199	0.627236	0.49118	0.390156	0.20382
ENST00000345264.5	RSU1	0.0569571	0.0427909	0.318374	0.631442	0.510686	0.439035	0.615294
ENST00000359541.2	GTF3C2	-0.0607758	-0.0043861	0.319837	0.631992	0.895856	0.403974	0.0776691
ENST00000430262.2	ZNF652	0.242952	-0.160853	0.320776	0.631992	0.127803	0.311914	NA
ENST00000234091.4	ID2	-0.539654	0.225755	0.323711	0.63567	0.527822	0.843799	0.395534
ENST00000358514.4	PSMB10	-0.0781068	0.0411787	0.325807	0.635988	0.447279	0.45601	0.872276
ENST00000368494.3	NUS1	-0.0569303	0.0131127	0.326544	0.635988	0.677713	0.465069	0.095624
ENST00000375167.1	H2AFX	-0.208497	-0.106032	0.327079	0.635988	0.726018	0.36237	0.220636
ENST00000356053.3	HNRNPF	-0.0562754	-0.0522415	0.329012	0.636383	0.0200407	0.346041	0.407627
ENST00000373991.3	SCAND1	-0.206486	-0.141012	0.330673	0.636383	0.517524	0.348081	0.294297
ENST00000343348.6	SEMA6A	-0.391461	-0.412944	0.331036	0.636383	0.0351347	0.207602	0.237067
ENST00000376255.4	TCF19	-0.0958479	-0.222415	0.331561	0.636383	0.00278891	0.339158	0.580414
ENST00000231461.4	ST8SIA4	-0.0678507	0.100843	0.333108	0.637296	0.150895	0.366308	0.559828
ENST00000314622.4	NSUN3	-0.161608	-0.0648807	0.337493	0.643616	0.514962	0.341597	0.482215
ENST00000316448.5	CALR	-0.0786449	-0.0881333	0.339671	0.6457	0.167516	0.735186	0.190326
ENST00000337714.3	AKAP1	0.129624	0.348581	0.342053	0.646253	0.00324824	0.36939	0.361265
ENST00000372703.1	EXO5	-0.0789355	-0.0770674	0.343192	0.646253	0.213759	0.524653	0.454041
ENST00000513458.3	SREK1IP1	-0.11269	-0.178967	0.34322	0.646253	0.0306416	0.285916	0.731295
ENST00000401766.2	SLC6A4	-0.310877	0.0750895	0.345554	0.646358	0.676283	0.606715	0.489041
ENST00000261854.5	SPPL2A	-0.132504	0.0456975	0.345632	0.646358	0.616477	0.552063	0.325476
ENST00000318008.6	LASP1	0.0669798	0.186584	0.346535	0.646358	0.00758071	0.225535	0.62419
ENST00000350638.5	ELP4	0.128932	-0.174378	0.350978	0.6526	0.146433	0.405847	0.326367
ENST00000546231.2	ERC1	0.147367	0.358305	0.355107	0.656334	0.000708641	0.771183	0.0470663
ENST00000527432.1	RBM25	0.0890492	0.109041	0.355627	0.656334	0.0152451	0.430185	0.989816
ENST00000369405.3	ZDHHC6	0.232061	-0.150574	0.356296	0.656334	0.184668	0.471303	0.729232
ENST00000312499.5	RMI2	0.116647	0.0965432	0.359226	0.659689	0.320394	0.302108	0.914304
ENST00000392369.2	RAN	0.0371516	-0.0251264	0.361118	0.661124	0.496736	0.449746	0.374693
ENST00000375916.3	APOM	-0.128566	-0.212103	0.366642	0.668798	0.0778619	0.441023	0.703773
ENST00000397640.1	TEN1	-0.315743	0.227155	0.36861	0.668798	0.00661065	0.457787	0.712733
ENST00000283645.4	TUBGCP5	-0.0827257	-0.0511012	0.368682	0.668798	0.603608	0.353037	0.588895
ENST00000369722.3	ATP5F1	0.107092	-0.126839	0.371846	0.669216	0.14755	0.466744	NA
ENST00000361735.3	METTL13	-0.0563776	0.111452	0.372773	0.669216	0.0543695	0.426979	0.18585
ENST00000261622.4	SLC7A5	0.117735	0.316211	0.372875	0.669216	0.0211589	0.77761	0.236236
ENST00000381112.3	CCM2	-0.0552166	0.0816664	0.373411	0.669216	0.0653698	0.26842	0.677155
ENST00000409600.1	BZW1	-0.059151	-0.0352588	0.377473	0.674329	0.517331	0.357672	0.474409
ENST00000502486.1	BEND4	-0.734929	-0.798327	0.378531	0.674329	0.133869	0.496193	0.100479
ENST00000217233.3	TRIB3	-0.117011	-0.0846343	0.38184	0.677586	0.585468	0.347741	0.307504
ENST00000337768.5	SUPT7L	0.108916	0.00898126	0.382637	0.677586	0.895141	0.54521	0.507196
ENST00000358230.3	TMBIM4	0.199382	-0.453605	0.384617	0.678658	0.00116279	0.153162	0.609594
ENST00000263228.3	UBE2R2	0.0467638	0.0432528	0.386163	0.678658	0.317648	0.577976	0.666079
ENST00000309061.6	DUS3L	-0.0632142	-0.0403261	0.386664	0.678658	0.524167	0.813085	0.560381
ENST00000396672.1	STK33	-0.0859253	-0.0817526	0.390805	0.683544	0.266056	0.381761	0.943787
ENST00000209875.4	CBX5	0.0548685	-0.031385	0.391745	0.683544	0.42263	0.569021	NA
ENST00000407559.3	WDR60	-0.117652	-0.0269138	0.397255	0.690537	0.687987	0.916567	0.658953
ENST00000263574.5	APLP2	-0.169425	-0.183025	0.398074	0.690537	0.384129	0.458672	0.714475
ENST00000274054.2	NAF1	0.0501529	0.038355	0.401815	0.694924	0.401159	0.643345	0.293845
ENST00000336138.3	THEM6	-0.0727042	0.0233756	0.402939	0.694924	0.762795	0.444137	0.679336
ENST00000297994.3	TRMT10B	-0.102956	0.0594821	0.406788	0.697374	0.533071	0.598678	0.856587
ENST00000395840.2	RAE1	-0.0789903	-0.00796788	0.407138	0.697374	0.913162	0.473671	0.734327
ENST00000378197.4	RPP38	-0.0662189	-0.0847	0.407876	0.697374	0.0273646	0.512788	0.781831
ENST00000393539.2	ZNF23	-0.102152	-0.0893182	0.41109	0.699358	0.112498	0.518349	0.807312
ENST00000257915.5	TFCP2	-0.128689	-0.0665378	0.412027	0.699358	0.365435	0.329217	NA
ENST00000557016.1	ERH	0.106602	-0.0252524	0.412562	0.699358	0.639138	0.544161	0.563946
ENST00000329627.5	PEX26	0.148682	0.00914394	0.415032	0.701366	0.955148	0.526411	0.638843
ENST00000382352.3	ZCCHC3	-0.0909775	-0.160933	0.417383	0.701366	0.0228372	0.461267	0.759944
ENST00000544564.1	IST1	-0.0605381	-0.0268482	0.417934	0.701366	0.649472	0.481434	0.468276
ENST00000315796.4	METAP1D	0.262862	-0.250336	0.418462	0.701366	0.0609998	0.421873	0.288539
ENST00000368827.6	TDRKH	0.172085	-0.137147	0.421723	0.703492	0.467577	0.709549	0.222132
ENST00000379263.3	DNAJC2	-0.0579751	0.0864765	0.422095	0.703492	0.0983721	0.563291	0.726005
ENST00000396408.3	ZNF765	-0.0495328	0.00740477	0.425411	0.707039	0.880812	0.473417	0.654792
ENST00000310823.3	ADAM17	-0.0302432	0.0944228	0.429704	0.712184	0.0113624	0.433023	NA
ENST00000160827.4	KIF22	-0.079481	-0.149479	0.434278	0.717765	0.0227737	0.74715	0.618229
ENST00000341756.6	MPC1	0.058227	0.0347095	0.437056	0.719359	0.473111	0.452705	0.0664689
ENST00000337198.5	AZIN1	0.109847	0.00398771	0.43766	0.719359	0.966804	0.739291	NA
ENST00000272065.5	ACP1	-0.075775	-0.157166	0.439625	0.720598	0.00124314	0.442863	NA
ENST00000426362.2	TXNL4B	0.063246	-0.0489493	0.44542	0.72696	0.332486	0.451701	0.0609032
ENST00000303088.3	RFXANK	0.0682537	-0.162426	0.446009	0.72696	0.0168161	0.505168	0.704987
ENST00000340934.5	BROX	-0.0309654	0.0233948	0.447172	0.72696	0.535826	0.450349	NA
ENST00000334181.4	ZNF749	0.0639725	0.0599135	0.448433	0.727024	0.354486	0.452486	0.0369321
ENST00000368985.3	CTSS	-0.0809397	-0.0263894	0.454313	0.734554	0.680118	0.444697	0.82957
ENST00000222573.3	ITGB8	0.321407	0.282483	0.458661	0.739575	0.459376	0.400931	0.736117
ENST00000452392.2	TAP2	-0.0456542	0.161307	0.460696	0.740777	0.0178343	0.596308	0.12455
ENST00000400788.3	TMEM242	0.0794145	0.0574225	0.461896	0.740777	0.551781	0.822838	0.742772
ENST00000530188.1	C11orf68	-0.0659796	-0.0559406	0.464755	0.743358	0.265454	0.595313	0.711263
ENST00000328142.3	ATAD1	-0.0263025	-0.00047233	0.467552	0.745827	0.991967	0.488634	0.212291
ENST00000316752.6	PUS10	-0.0885472	0.0691869	0.470514	0.748544	0.42612	0.358989	0.118064
ENST00000367519.3	EPM2A	0.0825096	0.0492943	0.473198	0.750807	0.241428	0.356407	0.116616
ENST00000528157.1	MANF	-0.0606227	-0.307273	0.475898	0.753083	5.10618e-05	0.801854	0.0464094
ENST00000335754.3	ACTR8	-0.0294534	-0.174319	0.479353	0.756538	1.57345e-07	0.488141	0.840425
ENST00000346246.5	ARID3B	-0.0398155	0.170758	0.481943	0.758615	0.000726612	0.766157	0.105925
ENST00000345664.6	CENPL	0.0604525	-0.0855271	0.489293	0.767842	0.128268	0.416968	0.733229
ENST00000299518.2	IDH3A	-0.084841	0.00346185	0.491613	0.767842	0.979906	0.530324	0.370491
ENST00000340360.6	XRRA1	0.151683	0.0682048	0.491677	0.767842	0.641095	0.669389	0.612511
ENST00000367619.3	SOAT1	0.10793	0.0616151	0.49449	0.770213	0.682852	0.881594	0.170687
ENST00000268699.4	GAS8	0.196636	0.0806402	0.498727	0.772292	0.738333	0.474317	0.475912
ENST00000315422.4	MEN1	0.06208	0.145389	0.500596	0.772292	0.050113	0.492181	0.501882
ENST00000392017.4	ATG16L1	0.0474688	-0.108432	0.500876	0.772292	0.0592403	0.486409	0.862323
ENST00000359930.4	SULF2	0.215904	0.232021	0.501111	0.772292	0.136132	0.624629	NA
ENST00000318711.7	DIP2A	0.0465059	0.189163	0.503959	0.772292	0.0120864	0.746387	0.907101
ENST00000373479.4	RNF8	0.0758077	-0.110501	0.504834	0.772292	0.0664497	0.58922	0.466118
ENST00000309922.6	TRMT10C	0.035959	0.24199	0.50491	0.772292	0.000427597	0.583892	0.348421
ENST00000381897.1	RFC1	-0.0806445	-0.099216	0.508668	0.776045	0.239489	0.37118	0.372885
ENST00000256854.5	NARS	-0.0353714	-0.0713635	0.515086	0.78086	0.145687	0.895202	0.525549
ENST00000444746.2	RIF1	0.0544969	-0.0944039	0.515496	0.78086	0.231049	0.334301	0.397663
ENST00000390626.2	IGHV5-51	-0.591316	-0.748684	0.516999	0.78086	0.442976	0.721188	0.703609
ENST00000511108.1	GUCY1A3	0.427261	1.52285	0.517074	0.78086	0.00867141	0.159067	0.672947
ENST00000262848.5	PRKX	0.0827967	-0.0607046	0.5262	0.788873	0.414922	0.578873	0.59351
ENST00000369002.4	SEC63	0.0269656	-0.0160488	0.527319	0.788873	0.658421	0.441253	0.28775
ENST00000377494.1	RASGRP2	-0.163763	-0.401507	0.527384	0.788873	0.0193196	0.25549	0.902646
ENST00000342683.4	C15orf61	-0.273274	-0.267959	0.527683	0.788873	0.156685	0.616451	NA
ENST00000300056.3	PEX11A	-0.0817277	-0.133102	0.530741	0.790041	0.237769	0.453128	0.0512519
ENST00000393366.2	ATP5G1	0.0436626	-0.136262	0.53112	0.790041	0.022761	0.607667	0.267955
ENST00000316793.3	OXTR	0.165392	0.208452	0.532665	0.790363	0.332568	0.224394	0.201939
ENST00000409746.5	PSTPIP2	0.222876	-0.2574	0.536432	0.793278	0.51159	0.924648	0.149501
ENST00000330794.4	TMEM173	-0.253156	-0.622783	0.538452	0.793278	0.0597546	0.737339	0.479398
ENST00000395326.3	CRCP	-0.0677062	0.0375988	0.538629	0.793278	0.400615	0.614755	NA
ENST00000273986.4	CISD2	0.0329915	-0.160175	0.54128	0.793558	7.45033e-05	0.543743	0.274941
ENST00000356151.2	PXK	0.147303	-0.113152	0.541487	0.793558	0.622094	0.450148	0.921338
ENST00000263246.3	PACSIN2	0.0745105	0.291225	0.544328	0.795762	0.0198111	0.523979	0.182896
ENST00000328432.3	PPP1R2	-0.0577787	-0.223275	0.547875	0.798985	0.00797324	0.42215	0.452304
ENST00000435989.2	ZNF814	-0.0608776	-0.124605	0.551018	0.799651	0.0227245	0.659042	0.504079
ENST00000219782.6	MAZ	-0.0291285	0.156629	0.55102	0.799651	0.00164199	0.567534	0.0725353
ENST00000377575.1	HMGN4	0.161887	0.0640244	0.553257	0.800224	0.575331	0.969342	0.823837
ENST00000235090.5	WDR77	-0.0360758	-0.0346804	0.554104	0.800224	0.364131	0.688565	NA
ENST00000266673.5	TMEM19	0.0982449	0.274137	0.55622	0.80026	0.0017857	0.562384	NA
ENST00000251871.3	MED17	-0.122627	-0.166412	0.557206	0.80026	0.0482021	0.521965	0.745382
ENST00000223023.4	WASL	-0.0934323	0.226991	0.558284	0.80026	0.0216089	0.568123	0.568876
ENST00000265395.2	HIBADH	0.104581	-0.0107757	0.560616	0.80026	0.924085	0.956115	0.858502
ENST00000361151.1	ZNF266	0.0523524	0.452988	0.560854	0.80026	1.44249e-12	0.666213	0.494117
ENST00000265838.4	ACAT1	0.0691505	-0.0752906	0.563984	0.801581	0.52499	0.907426	0.795147
ENST00000361781.2	SGMS1	0.219908	0.188075	0.56663	0.801581	0.439739	0.395518	0.353126
ENST00000276416.6	BIN3	-0.0753317	0.173666	0.566985	0.801581	0.0278002	0.667438	NA
ENST00000361183.2	CAPZA2	-0.0732739	-0.00460558	0.56725	0.801581	0.951495	0.78513	0.322545
ENST00000355485.2	VANGL1	0.0904285	0.287153	0.568543	0.801581	0.0674987	0.781846	0.55088
ENST00000391980.2	MTERFD2	-0.0678763	-0.142463	0.570455	0.801581	0.0324751	0.670538	0.0658738
ENST00000395064.2	ZBTB9	0.0591076	0.0989831	0.571211	0.801581	0.204962	0.461976	NA
ENST00000355114.5	ZNF565	0.0825234	0.0483131	0.577219	0.808106	0.594987	0.579432	0.901094
ENST00000543662.1	TBCE	0.0355644	-0.0298707	0.582483	0.8116	0.706657	0.711874	0.493652
ENST00000243440.1	BATF3	-0.135814	0.408003	0.583348	0.8116	0.156577	0.732646	0.170994
ENST00000334126.7	C2CD3	-0.0517622	-0.0313584	0.583807	0.8116	0.686385	0.660959	0.428861
ENST00000403821.2	R3HDM2	-0.125964	0.119086	0.592594	0.821896	0.191654	0.582193	0.554537
ENST00000344641.3	MRRF	0.0744081	-0.11319	0.59721	0.824891	0.0527028	0.59929	NA
ENST00000380359.3	NET1	-0.0452602	-0.0583761	0.597526	0.824891	0.492408	0.412974	0.358385
ENST00000408957.3	TIGD1	0.13026	0.212111	0.60078	0.827463	0.0136436	0.612327	0.966261
ENST00000299338.6	FAM227B	-0.179624	-0.178046	0.604855	0.830538	0.376404	0.916382	0.434757
ENST00000368552.3	FUOM	-0.0608072	-0.258704	0.605804	0.830538	0.000109885	0.900859	0.574403
ENST00000293261.3	TMEM143	-0.123061	0.17911	0.609437	0.832377	0.107202	0.993863	0.880819
ENST00000393883.2	ZNF559	-0.124827	-0.647311	0.609944	0.832377	0.0334813	0.59736	0.291001
ENST00000256682.4	ARF3	-0.1008	-0.177564	0.613784	0.835702	0.185065	0.617179	0.593881
ENST00000370706.4	ZNF451	-0.0694971	0.0381227	0.622193	0.845216	0.694058	0.808962	0.998814
ENST00000348165.5	UBE3C	0.0731299	0.10016	0.624564	0.846505	0.292327	0.788117	0.930474
ENST00000343535.4	ZBP1	0.17334	-0.213536	0.626956	0.847816	0.459402	0.858223	0.632907
ENST00000323630.5	MTMR3	0.0378835	0.309787	0.629535	0.849373	0.0214594	0.631408	0.621405
ENST00000405975.2	THADA	-0.0822026	-0.150959	0.637124	0.857667	0.131917	0.741983	0.661559
ENST00000254166.3	ZNF132	-0.0635675	-0.116263	0.64012	0.859624	0.0399563	0.79168	0.533434
ENST00000454652.1	KLHL24	-0.0724948	0.279861	0.641504	0.859624	0.0823179	0.620526	0.731035
ENST00000372134.3	GHITM	0.0260865	-0.132793	0.642912	0.859624	0.0157648	0.612711	0.193438
ENST00000326925.5	NDUFAF3	-0.0311537	-0.0460659	0.645481	0.861124	0.265239	0.589855	0.39884
ENST00000531224.1	BCLAF1	0.0566196	0.0513247	0.650569	0.861746	0.380592	0.564734	0.00439041
ENST00000321356.4	CLK1	-0.107976	0.163326	0.651993	0.861746	0.4501	0.690428	0.730043
ENST00000262097.6	ASAH1	0.0898345	-0.188119	0.653464	0.861746	0.325953	0.671634	0.706037
ENST00000474037.1	ZNF525	0.0671447	-0.0144556	0.653757	0.861746	0.874971	0.550592	0.835917
ENST00000304567.4	RRM2	0.0732978	0.159737	0.655014	0.861746	0.250815	0.542962	0.710231
ENST00000512805.1	GNB2L1	-0.0513643	-0.0648041	0.656279	0.861746	0.150953	0.74049	0.338842
ENST00000532796.1	ZNF623	-0.0339771	-0.0738239	0.657033	0.861746	0.0653156	0.616695	0.992406
ENST00000537635.1	EIF3F	0.0689411	-0.0853662	0.65912	0.861746	0.315757	0.804354	0.828638
ENST00000264254.6	PDCL3	-0.0557897	-0.220003	0.65992	0.861746	0.035733	0.756062	0.703668
ENST00000337080.3	ZNF444	0.101821	-0.170323	0.6608	0.861746	0.596984	0.654123	0.656277
ENST00000344063.2	RPL28	-0.0825239	0.0801687	0.662074	0.861746	0.567597	0.603738	0.447969
ENST00000308482.9	LRRFIP1	0.0562219	0.0874359	0.664445	0.861746	0.345724	0.687192	0.899575
ENST00000310015.6	SP3	0.0265896	-0.0599741	0.664776	0.861746	0.106375	0.836129	0.791995
ENST00000274026.5	CCNA2	-0.0400398	-0.0324196	0.666398	0.861971	0.627009	0.455261	NA
ENST00000302907.4	RPS9	0.0485562	-0.0989082	0.673115	0.866082	0.0480694	0.674724	0.993722
ENST00000218758.5	ACP5	0.0630699	-0.183607	0.673857	0.866082	0.0992876	0.653119	NA
ENST00000309495.5	ZNF654	-0.072203	-0.025621	0.675631	0.866082	0.843011	0.882886	0.812397
ENST00000228438.2	CLEC2B	0.35908	0.221378	0.675706	0.866082	0.71046	0.521497	0.979803
ENST00000353107.3	POLR2K	-0.0545633	0.14252	0.678194	0.866082	0.153277	0.746661	0.193173
ENST00000445403.1	SRC	-0.0403136	0.0613183	0.678309	0.866082	0.675101	0.66989	0.388877
ENST00000321264.4	D2HGDH	-0.0268731	-0.0344616	0.681509	0.868304	0.46546	0.782001	0.575808
ENST00000427575.1	DOHH	0.0266859	-0.273096	0.685743	0.869717	0.0090003	0.803478	0.168618
ENST00000395604.3	MAPK7	0.0675285	0.152516	0.68575	0.869717	0.11282	0.669473	NA
ENST00000260598.5	KHK	-0.110718	0.536465	0.687003	0.869717	0.00203482	0.959243	0.619726
ENST00000355341.4	ZFYVE19	-0.0739371	-0.462804	0.688626	0.869921	5.49514e-05	0.978132	0.995985
ENST00000250156.7	MRM1	-0.0734539	-0.034367	0.691064	0.871151	0.794674	0.813068	0.447269
ENST00000264265.3	LXN	0.0413908	0.0136086	0.692599	0.871239	0.853011	0.603624	0.223043
ENST00000377465.1	SEC23B	-0.0196898	0.0654677	0.695727	0.872478	0.0527475	0.945009	0.302184
ENST00000313511.3	TUFM	0.04074	0.0946465	0.697437	0.872478	0.25149	0.899467	0.473813
ENST00000005257.2	RALA	0.0454361	-0.280457	0.697983	0.872478	0.074425	0.458013	0.698974
ENST00000409860.1	C4orf48	0.145826	0.128276	0.69976	0.872867	0.720143	0.710517	0.907492
ENST00000546500.1	HNRNPA1	0.0231155	0.0210877	0.703138	0.874352	0.485516	0.817099	NA
ENST00000394833.2	SLC39A8	-0.0505639	0.0769004	0.704427	0.874352	0.467505	0.781695	0.252607
ENST00000411638.1	WHSC2	-0.0315741	0.287181	0.705912	0.874352	0.00010889	0.601911	0.235356
ENST00000318217.5	MYO1D	-0.0663069	0.447549	0.708841	0.874352	0.00237892	0.663152	0.260732
ENST00000228820.4	PARP11	0.0955732	0.205342	0.709462	0.874352	0.0656222	0.823278	0.734909
ENST00000372227.1	SLC35C2	0.0371622	-0.0605697	0.711895	0.874352	0.190515	0.647614	NA
ENST00000262193.6	PSMB1	0.0294264	-0.150962	0.713616	0.874352	0.0726554	0.613134	0.659676
ENST00000368323.3	RIT1	0.0610529	0.281401	0.71485	0.874352	0.172482	0.817805	0.355597
ENST00000317897.3	MAGEF1	0.0296933	-0.0171918	0.71505	0.874352	0.730123	0.623064	0.077082
ENST00000392781.2	B3GALNT1	0.239447	0.176617	0.715646	0.874352	0.68282	0.531878	0.663526
ENST00000216099.7	APOBEC3D	-0.0605265	-0.145284	0.717146	0.874389	0.073248	0.887466	0.337202
ENST00000267859.3	BNIP2	0.0334909	0.174341	0.724869	0.881163	0.042121	0.679728	0.48448
ENST00000342947.3	DFNA5	0.0979273	0.0935141	0.726934	0.881163	0.668069	0.938462	0.823116
ENST00000301547.5	ZNF443	0.0602297	0.112187	0.727145	0.881163	0.243695	0.728448	0.865863
ENST00000304191.3	FAM103A1	0.0377052	-0.180957	0.734651	0.88433	0.00375027	0.735994	0.556306
ENST00000371610.2	PARD6B	-0.0911058	0.261959	0.735524	0.88433	0.202507	0.472781	0.505937
ENST00000358056.3	GMFB	0.0390872	-0.0352011	0.737841	0.88433	0.691509	0.761495	0.989746
ENST00000369162.2	ASCC3	0.0722937	0.0044517	0.738306	0.88433	0.967883	0.641977	0.952802
ENST00000264230.4	NOA1	0.0286642	-0.0553436	0.738724	0.88433	0.280511	0.848165	0.316182
ENST00000314471.6	SAMD4B	0.03675	-0.261568	0.740693	0.88433	0.0127069	0.741923	0.663302
ENST00000396061.1	GTF2A2	0.0221642	-0.221464	0.741413	0.88433	8.35055e-08	0.8671	0.203402
ENST00000428847.2	FBXO43	0.0813864	0.14376	0.742572	0.88433	0.26163	0.8393	0.486966
ENST00000311151.5	DPYSL2	-0.0612908	-0.0368304	0.744013	0.88433	0.815183	0.948791	0.694573
ENST00000292140.5	PHLDB3	0.0422057	0.0961925	0.744621	0.88433	0.153661	0.912518	0.450964
ENST00000268607.5	MAP1LC3B	-0.0924404	-0.058714	0.753755	0.893395	0.752288	0.798555	0.559313
ENST00000323929.3	MRE11A	0.0360138	-0.240091	0.755508	0.893692	0.0098039	0.681116	0.887933
ENST00000421807.2	INPP5K	-0.03077	0.0282947	0.758798	0.894315	0.628776	0.537552	NA
ENST00000442234.1	LIG4	0.0485626	-0.371616	0.759041	0.894315	0.0226419	0.504895	0.553217
ENST00000268719.4	GID4	-0.0248306	0.0587535	0.763247	0.896163	0.253902	0.869691	0.9134
ENST00000278200.1	IMMP1L	0.0518701	-0.0135688	0.763622	0.896163	0.897555	0.853362	0.224388
ENST00000255674.6	RTTN	0.0245009	0.236354	0.765702	0.896835	0.000876848	0.878296	0.894483
ENST00000526028.1	HYLS1	0.0220944	-0.0414836	0.769893	0.899974	0.522662	0.627343	0.236002
ENST00000283206.4	TMEM87B	-0.0200659	-0.0944817	0.778221	0.907925	0.301368	0.791796	0.613169
ENST00000324871.7	METTL1	-0.0338007	-0.165683	0.786049	0.913867	0.0623315	0.972543	0.818587
ENST00000339647.5	UBC	0.0469117	-0.0596828	0.786387	0.913867	0.201833	0.922014	0.613829
ENST00000326010.5	UPB1	0.113717	-1.0064	0.789667	0.914311	2.71261e-05	0.586401	0.109678
ENST00000378230.3	CEP104	0.0305734	0.0632816	0.789842	0.914311	0.13025	0.971014	0.725936
ENST00000360820.2	SCYL2	0.0396648	-0.0860101	0.792036	0.915071	0.554623	0.521676	0.772998
ENST00000368020.1	USF1	-0.0121794	-0.0543409	0.80257	0.925444	0.188952	0.991349	0.895707
ENST00000245812.3	ALKBH7	0.0206148	-0.283473	0.80696	0.927354	0.01482	0.894905	0.965756
ENST00000559717.1	MAN2A2	0.0522191	0.260572	0.807343	0.927354	0.00908143	0.956891	0.815846
ENST00000302708.4	ALKBH3	0.0206981	0.0917097	0.809012	0.92748	0.0923579	0.8975	0.659751
ENST00000233545.2	MPV17	-0.0375325	-0.386071	0.811459	0.928497	0.00545433	0.783143	0.405984
ENST00000395289.2	BRD2	0.0262337	-0.0149757	0.813782	0.929367	0.737707	0.82813	0.692016
ENST00000374789.3	PARD3	0.0862548	0.227323	0.819214	0.933778	0.619095	0.488614	NA
ENST00000354852.5	TRIM6-TRIM34	0.0228349	0.104263	0.824593	0.936411	0.20909	0.754224	0.912639
ENST00000321196.3	TMTC2	0.0688562	0.38388	0.824671	0.936411	0.25926	0.806926	NA
ENST00000245912.3	TNFSF14	0.0421292	0.0694562	0.828441	0.9389	0.577805	0.889291	0.691864
ENST00000269097.4	G6PC3	0.0195796	-0.0907849	0.832385	0.940905	0.212551	0.883865	NA
ENST00000443585.1	C12orf75	0.0770539	-0.120727	0.833373	0.940905	0.479243	0.985914	0.726121
ENST00000298569.4	KIAA1191	-0.0195109	-0.00801416	0.839246	0.944573	0.830386	0.980616	0.563721
ENST00000391711.3	ZNF829	-0.0423131	-0.0282043	0.839797	0.944573	0.811936	0.838762	0.592312
ENST00000329970.7	GTF3C6	0.0280733	-0.104122	0.842065	0.944627	0.571045	0.913936	0.928028
ENST00000254810.4	H3F3B	0.0418908	-0.0370605	0.84302	0.944627	0.61579	0.812246	NA
ENST00000392092.2	TBP	-0.0180977	0.170672	0.84547	0.945591	0.0113397	0.875927	0.279557
ENST00000536520.1	RINL	0.0146762	0.189433	0.847687	0.946292	0.00133295	0.548082	0.729733
ENST00000347136.6	GPR107	-0.0148882	0.15764	0.86155	0.956557	0.189736	0.862222	0.997199
ENST00000360280.3	VPS13A	-0.0266591	-0.313214	0.862204	0.956557	0.0442928	0.341401	0.86176
ENST00000293195.5	FDXR	0.0230674	0.34531	0.862959	0.956557	0.0120451	0.804444	0.691141
ENST00000378090.4	C12orf73	0.0246084	-0.0817633	0.865849	0.956557	0.349829	0.972014	0.328904
ENST00000436066.3	PLEKHF1	0.0130876	0.207405	0.867751	0.956557	0.0102197	0.848566	0.350148
ENST00000325844.4	MRPS11	-0.0252101	0.0289915	0.868532	0.956557	0.721837	0.905194	0.887768
ENST00000301015.9	PIEZO1	-0.0341969	0.113484	0.869551	0.956557	0.366633	0.999154	0.591296
ENST00000505019.1	C4orf21	0.0114455	-0.0689802	0.8698	0.956557	0.345967	0.96436	0.849766
ENST00000349780.4	CDK5RAP2	0.0124688	0.0320352	0.871351	0.956557	0.210641	0.798842	NA
ENST00000397940.1	NPM2	0.0439246	0.209106	0.878888	0.959497	0.358786	0.825045	0.973518
ENST00000246785.3	BCL2L12	-0.00869923	-0.115352	0.880011	0.959497	0.0147252	0.686307	0.277965
ENST00000502413.2	AL139147.1	-0.0721038	-0.00453742	0.880097	0.959497	0.971408	0.803299	NA
ENST00000330817.5	ALG12	0.0171008	-0.182614	0.88048	0.959497	0.0034594	0.955651	0.769597
ENST00000258341.3	LAMC1	0.0350236	0.355558	0.883506	0.960473	0.0337909	0.92439	0.745561
ENST00000294353.6	ZYG11B	-0.024437	0.434571	0.885088	0.960473	0.0391609	0.941368	0.533379
ENST00000262259.2	ZNF175	-0.0237299	-0.182636	0.886218	0.960473	0.0559247	0.884223	0.205356
ENST00000396861.1	GAPDH	0.0121466	0.00538297	0.88997	0.962786	0.938768	0.887723	0.897021
ENST00000230792.2	NUDT12	-0.05375	-0.0643434	0.892111	0.963351	0.834782	0.675484	0.991944
ENST00000382159.3	GNG7	0.0211949	-0.039445	0.897317	0.966066	0.697326	0.616153	0.726558
ENST00000397977.3	INTS10	-0.0167301	-0.140687	0.898247	0.966066	0.0672275	0.86923	NA
ENST00000380379.5	BPHL	-0.0277356	-0.164213	0.899684	0.966066	0.517338	0.25337	0.474322
ENST00000570495.1	ZFP90	-0.0118599	-0.0310339	0.90428	0.966066	0.605807	0.951841	NA
ENST00000525634.1	RPS13	0.0175756	-0.163116	0.90462	0.966066	0.0327005	0.996989	0.970338
ENST00000290541.6	PSMB4	-0.0117142	-0.161575	0.907182	0.966066	0.0157062	0.564353	0.0689544
ENST00000378669.1	COX7A2L	-0.0118031	0.0777167	0.908296	0.966066	0.320356	0.908706	NA
ENST00000207549.4	UNC13D	-0.0151202	0.412907	0.910034	0.966066	0.0146719	0.617189	0.916608
ENST00000356719.2	KIAA1841	0.0202909	0.0213512	0.91034	0.966066	0.838973	0.85024	0.980539
ENST00000295491.4	MRPS18C	0.00759425	0.0644565	0.910862	0.966066	0.293902	0.91126	0.546642
ENST00000265140.5	ANKRD32	0.0111536	-0.0595035	0.912795	0.966394	0.4687	0.913185	0.776438
ENST00000392066.3	ACSL3	0.00810143	-0.16292	0.915726	0.967775	0.0038987	0.54154	0.0148601
ENST00000314830.8	SH2D3C	-0.01242	-0.292665	0.917905	0.968357	0.00588173	0.770591	0.721708
ENST00000273968.4	PYURF	-0.0171185	-0.0897404	0.921918	0.96965	0.492884	0.916214	0.868818
ENST00000393852.4	ELMOD3	0.0360335	-0.189855	0.923302	0.96965	0.138734	0.937629	0.421483
ENST00000241600.5	MRPS2	0.00749088	0.0138738	0.924019	0.96965	0.828791	0.924358	0.963275
ENST00000397712.2	SEPT10	-0.0253644	-0.0807253	0.92969	0.971997	0.700842	0.684211	0.84293
ENST00000361915.3	AGL	-0.00641115	-0.05698	0.93076	0.971997	0.327032	0.691041	0.310716
ENST00000381269.2	SLC8A3	-0.0357339	-0.144162	0.931156	0.971997	0.63609	0.576669	0.801921
ENST00000266254.7	TTLL1	-0.0181614	0.00570196	0.937477	0.97688	0.958135	0.563603	0.935554
ENST00000322146.8	ZNF836	0.0222957	-0.257578	0.939416	0.97719	0.0619245	0.901483	0.597959
ENST00000549122.1	SOCS2	-0.0361905	-0.460177	0.944186	0.980438	0.131829	0.543755	0.988583
ENST00000242591.5	IFT81	0.0104878	-0.329437	0.945981	0.98059	0.00384238	0.541433	0.667826
ENST00000383657.5	PTPLB	0.00342568	0.0900845	0.950766	0.982224	0.0302513	0.981372	NA
ENST00000379883.2	DDX58	-0.0072327	-0.310299	0.951072	0.982224	1.91452e-05	0.333275	0.956847
ENST00000349984.4	CCR6	-0.015516	0.166316	0.95251	0.982224	0.348514	0.784335	0.93784
ENST00000354775.4	ALDH9A1	0.00239912	0.116725	0.954772	0.982853	0.00172858	0.903132	0.748654
ENST00000272519.4	RALB	-0.0031472	0.0127741	0.957341	0.983796	0.834374	0.90669	NA
ENST00000354694.6	PES1	-0.00472145	0.0067107	0.959544	0.98436	0.825886	0.867978	0.96898
ENST00000379162.4	PDK3	0.00412864	-0.0418684	0.963074	0.98581	0.45538	0.850802	0.106263
ENST00000358377.2	DCAF4	0.00449348	-0.0569757	0.964271	0.98581	0.472241	0.733622	0.0400352
ENST00000372171.4	MAD2L1BP	0.00283243	-0.0777315	0.967095	0.987	0.171889	0.967241	0.889527
ENST00000326499.6	VNN2	-0.00253837	-0.195541	0.973709	0.992049	0.000303	0.722763	0.861639
ENST00000261534.4	POMT2	-0.00448964	0.00961356	0.975797	0.992478	0.893556	0.889038	0.321314
ENST00000025301.2	AKAP11	0.00384723	-0.00213589	0.979714	0.994761	0.990085	0.864118	0.843809
ENST00000399808.4	IFITM3	0.0072227	-0.744928	0.986402	0.99479	0.0146664	0.604394	0.171166
ENST00000272348.2	SNRPG	0.00509365	0.174344	0.986492	0.99479	0.0700369	0.725968	0.354393
ENST00000396203.2	RPL14	0.00130389	-0.0182525	0.98651	0.99479	0.373696	0.913478	0.632807
ENST00000222543.5	TFPI2	-0.00372546	0.114752	0.990029	0.99479	0.642338	0.695944	0.985917
ENST00000265174.4	PAPSS1	-0.000745739	0.0583682	0.990189	0.99479	0.232174	0.932472	0.800341
ENST00000265724.3	ABCB1	-0.0094837	-0.153889	0.990903	0.99479	0.867083	0.37107	0.878579
ENST00000392102.1	TTLL4	-0.000996903	-0.113356	0.99359	0.99479	0.322041	0.934954	0.77492
ENST00000426833.3	ATF2	0.000655603	-0.0517901	0.994616	0.99479	0.259919	0.569976	0.240301
ENST00000575882.1	TOM1L1	-0.00445656	-0.7012	0.99479	0.99479	0.176055	0.57498	0.866239
